# Supplementary material for: Effectiveness of Mobile-Based Learning for Nasogastric Tube Intubation Among Medical Students: A Randomized Controlled Trial
Source: Healthcare (Basel). 2025 Mar 3;13(5):546. doi: 10.3390/healthcare13050546 (PMC11898943; doi:10.3390/healthcare13050546)
Supplement: Supplementary file 1 [file healthcare-13-00546-s001.zip]

Archive with 1 entries (1 files):
- healthcare-3465586-supplementary.mp4
